# Supplementary material for: Dispersion-Stable Carboxymethyl Cellulose/Single-Walled Carbon Nanotube Composite for Water-Processed Organic Thermoelectrics
Source: Materials (Basel). 2025 Jan 13;18(2):337. doi: 10.3390/ma18020337 (PMC11766926; doi:10.3390/ma18020337)
Supplement: Supplementary file 1 [file materials-18-00337-s001.zip]

Archive with 1 entries (1 files):
- materials-3395373-supplementary.pdf
